# Supplementary material for: The Impact of Red Yeast Rice Extract Use on the Occurrence of Muscle Symptoms and Liver Dysfunction: An Update from the Adverse Event Reporting Systems and Available Meta-Analyses
Source: Nutrients. 2024 Feb 2;16(3):444. doi: 10.3390/nu16030444 (PMC10857633; doi:10.3390/nu16030444)
Supplement: Supplementary file 1 [file nutrients-16-00444-s001.zip]

Archive with 1 entries (1 files):
- nutrients-2811653-supplementary.pdf
